# Supplementary material for: Modified Guilu Erxian Glue regulates Treg immune function to suppress bone marrow failure in aplastic anemia mice
Source: Chin Med. 2025 Nov 20;20:197. doi: 10.1186/s13020-025-01266-z (PMC12632029; doi:10.1186/s13020-025-01266-z)
Supplement: Supplementary file 1 — Additional file 1. [file 13020_2025_1266_MOESM1_ESM.zip]

Archive with 229 entries (218 files):
- Figure 1/
- Figure 1/Amentoflavone-1.png
- Figure 1/Amentoflavone-2.png
- Figure 1/Amentoflavone-3.png
- Figure 1/Berberine-1.png
- Figure 1/Berberine-2.png
- Figure 1/Berberine-3.png
- Figure 1/Components.xls
- Figure 1/Negative extract .tif
- Figure 1/Positive extract .tiff
- Figure 2/
- Figure 2/Control A20-2.tif
- Figure 2/Control-5 40X.tif
- Figure 2/HGB.tif
- Figure 2/IST A54-1.tif
- Figure 2/IST+EP A75-1 .tif
- Figure 2/IST+EP-1 40X.tif
- Figure 2/IST+MGEG A98.tif
- Figure 2/IST+MGEG-4 40X.tif
- Figure 2/IST-1 40X.tif
- Figure 2/Model A32-3 .tif
- Figure 2/Model-1 40X.tif
- Figure 2/PLT.tif
- Figure 2/RBC.tif
- Figure 2/WBC+RBC+PLT+HGB.xlsx
- Figure 2/WBC.tif
- Figure 3/
- Figure 3/BMCs-1.tif
- Figure 3/BMCs-2.tif
- Figure 3/BMCs-3.tif
- Figure 3/BMCs.tif
- Figure 3/BMCs.xlsx
- Figure 3/Control-195_Plot1.bmp
- Figure 3/Control(7.9).png
- Figure 3/HSCs-1.tif
- Figure 3/HSCs-2.tif
- Figure 3/HSCs-3.tif
- Figure 3/HSCs-4.tif
- Figure 3/HSCs.tif
- Figure 3/HSCs.xlsx
- Figure 3/IST 062_Plot1.bmp
- Figure 3/IST+EP-023_Plot1.bmp
- Figure 3/IST+EP(9.3).png
- Figure 3/IST+MGEG 053_Plot1.bmp
- Figure 3/IST+MGEG(9.6).png
- Figure 3/IST(10.3).png
- Figure 3/Model-041_Plot1.bmp
- Figure 3/Model(11.9).png
- Figure 4/
- Figure 4/CD25.png
- Figure 4/CD4.png
- Figure 4/FOXP3.png
- Figure 4/GATA3.png
- Figure 4/heatmap.tif
- Figure 4/IFN-γ.png
- Figure 4/IL-17A.png
- Figure 4/IL-4.png
- Figure 4/IST+EP-A28-300bpi.png
- Figure 4/IST+MGEG-A51-300bpi.png
- Figure 4/IST-A18-300bpi.png
- Figure 4/M-A66-300bpi.png
- Figure 4/N-A165-300bpi.png
- Figure 4/RORγt.png
- Figure 4/T-bet.png
- Figure 4/Th1-Th2-Th17-Treg.xlsx
- Figure 4/Th1-Th2.tif
- Figure 4/Th1.tif
- Figure 4/Th17.tif
- Figure 4/Th17_Treg.tif
- Figure 4/Th2.tif
- Figure 4/Treg.tif
- Figure 5/
- Figure 5/CCR4.tif
- Figure 5/CD127.tif
- Figure 5/CD25.tif
- Figure 5/CD4.tif
- Figure 5/CD95.tif
- Figure 5/Control.png
- Figure 5/FOXP3.tif
- Figure 5/heatmap.tif
- Figure 5/IST+EP.png
- Figure 5/IST+MGEG.png
- Figure 5/IST.png
- Figure 5/Model-300dpi.png
- Figure 5/Treg A-Treg B.xlsx
- Figure 5/Treg A.tif
- Figure 5/Treg A_Treg B.tif
- Figure 5/Treg B.tif
- Figure 6/
- Figure 6/IFN-γ+TNF-α+IL-17+IL-4+IL-35+TGF-β+IL-2+IL-6.xlsx
- Figure 6/IFN-γ.tif
- Figure 6/IL-17.tif
- Figure 6/IL-2.tif
- Figure 6/IL-35.tif
- Figure 6/IL-4.tif
- Figure 6/IL-6.tif
- Figure 6/TGF-β1.tif
- Figure 6/TNF-α.tif
- Figure 7/
- Figure 7/bands/
- Figure 7/bands/Bcl-2 1 (L Figure) HC.Tif
- Figure 7/bands/Bcl-2 1 (L Figure).Tif
- Figure 7/bands/Bcl-2 2 R HC.Tif
- Figure 7/bands/Bcl-2 2 R.Tif
- Figure 7/bands/Bcl-2 3 HC.Tif
- Figure 7/bands/Bcl-2 3.Tif
- Figure 7/bands/Caspase 3-1(Figure) HC.Tif
- Figure 7/bands/Caspase 3-1(Figure).Tif
- Figure 7/bands/Caspase 3-2 R HC.Tif
- Figure 7/bands/Caspase 3-2 R.Tif
- Figure 7/bands/Caspase 3-3 R HC.Tif
- Figure 7/bands/Caspase 3-3 R.Tif
- Figure 7/bands/Caspase 8-1(Figure).Tif
- Figure 7/bands/Caspase 8-1(Figure) HC.Tif
- Figure 7/bands/Caspase 8-2 HC.Tif
- Figure 7/bands/Caspase 8-2.Tif
- Figure 7/bands/Caspase8-3 HC.Tif
- Figure 7/bands/Caspase8-3.Tif
- Figure 7/bands/Cle-Caspase 3-1(L Figure) HC.Tif
- Figure 7/bands/Cle-Caspase 3-1(L Figure).Tif
- Figure 7/bands/Cle-Caspase 3-2 HC.Tif
- Figure 7/bands/Cle-Caspase 3-2.Tif
- Figure 7/bands/Cle-Caspase 3-3 R HC.Tif
- Figure 7/bands/Cle-Caspase 3-3 R.Tif
- Figure 7/bands/Cle-Caspase 8-1(Figure) HC.Tif
- Figure 7/bands/Cle-Caspase 8-1(Figure).Tif
- Figure 7/bands/Cle-Caspase 8-2 HC.Tif
- Figure 7/bands/Cle-Caspase 8-2.Tif
- Figure 7/bands/Cle-Caspase 8-3 L .Tif
- Figure 7/bands/Cle-Caspase 8-3 L HC.Tif
- Figure 7/bands/Fas-1(Figure) HC.Tif
- Figure 7/bands/Fas-1(Figure).Tif
- Figure 7/bands/Fas-2 HC.Tif
- Figure 7/bands/Fas-2.Tif
- Figure 7/bands/Fas-3 HC.Tif
- Figure 7/bands/Fas-3.Tif
- Figure 7/bands/GAPDH HC-3.Tif
- Figure 7/bands/GAPDH-1 HC.Tif
- Figure 7/bands/GAPDH-1.Tif
- Figure 7/bands/GAPDH-1HC.Tif
- Figure 7/bands/GAPDH-2 HC.Tif
- Figure 7/bands/GAPDH-2.Tif
- Figure 7/bands/GAPDH-3.Tif
- Figure 7/bands/p-BCL-2 1(Figure) HC.Tif
- Figure 7/bands/p-BCL-2 1(Figure).Tif
- Figure 7/bands/p-BCL-2 2 HC.Tif
- Figure 7/bands/p-BCL-2 2.Tif
- Figure 7/bands/p-BCL-2 3 HC.Tif
- Figure 7/bands/p-BCL-2 3.Tif
- Figure 7/BCL-2+p-Bcl-2 WB.xlsx
- Figure 7/Bcl-2.tif
- Figure 7/Cas3.tif
- Figure 7/Cas8.tif
- Figure 7/Caspase 3+Cle-Caspase 3 WB.xlsx
- Figure 7/Caspase 8+Cle-Caspase 8 WB.xlsx
- Figure 7/Cle-cas3.tif
- Figure 7/Cle-cas8.tif
- Figure 7/Fas WB.xlsx
- Figure 7/Fas.tif
- Figure 7/FasL.tif
- Figure 7/p-Bcl2.tif
- Figure 7/p-STAT5.tif
- Figure 8/
- Figure 8/1-FSC-SSC.tiff
- Figure 8/2-FSC-FSC.tiff
- Figure 8/3-CD4-FSC.tiff
- Figure 8/Control.tiff
- Figure 8/IST+EP.tiff
- Figure 8/IST+MGEG.tiff
- Figure 8/IST.tiff
- Figure 8/Model.tiff
- Figure 8/naive T.tif
- Figure 8/naive+effector+memory+Treg.xls
- Figure 8/Treg-Control.tiff
- Figure 8/Treg-IST+EP.tiff
- Figure 8/Treg-IST+MGEG.tiff
- Figure 8/Treg-IST.tiff
- Figure 8/Treg-Model.tiff
- Figure 8/Treg.tif
- Figure 8/效应T.tif
- Figure 8/记忆T.tif
- Figure 9/
- Figure 9/After sorting CD4.tif
- Figure 9/bands/
- Figure 9/bands/EOS-1(Figure) HC.Tif
- Figure 9/bands/EOS-1(Figure).Tif
- Figure 9/bands/EOS-2 HC.Tif
- Figure 9/bands/EOS-2.Tif
- Figure 9/bands/EOS-3 HC.Tif
- Figure 9/bands/EOS-3.Tif
- Figure 9/bands/FOXP3-1(Figure) HC.Tif
- Figure 9/bands/FOXP3-1(Figure).Tif
- Figure 9/bands/FOXP3-2 HC.Tif
- Figure 9/bands/FOXP3-2.Tif
- Figure 9/bands/FOXP3-3 HC.Tif
- Figure 9/bands/FOXP3-3.Tif
- Figure 9/bands/GAPDH-1 HC.Tif
- Figure 9/bands/GAPDH-1.Tif
- Figure 9/bands/GAPDH-2 HC.Tif
- Figure 9/bands/GAPDH-2.Tif
- Figure 9/bands/HIF-1 (Figure).Tif
- Figure 9/bands/HIF-1(Figure) HC.Tif
- Figure 9/bands/HIF-2 HC.Tif
- Figure 9/bands/HIF-2.Tif
- Figure 9/bands/HIF-3 HC.Tif
- Figure 9/bands/HIF-3.Tif
- Figure 9/bands/p-STAT5 1(Figure) HC.Tif
- Figure 9/bands/p-STAT5 1(Figure).Tif
- Figure 9/bands/p-STAT5 2 HC.Tif
- Figure 9/bands/p-STAT5 2.Tif
- Figure 9/bands/p-STAT5 3 HC.Tif
- Figure 9/bands/p-STAT5 3.Tif
- Figure 9/bands/STAT5 1(Figure) HC.Tif
- Figure 9/bands/STAT5 1(Figure).Tif
- Figure 9/bands/STAT5 2 HC.Tif
- Figure 9/bands/STAT5 2.Tif
- Figure 9/bands/STAT5 3 HC.Tif
- Figure 9/bands/STAT5 3.Tif
- Figure 9/Before sorting CD4.tif
- Figure 9/EOS mRNA.tif
- Figure 9/EOS-WB.tif
- Figure 9/Foxp3+STAT5+p-STAT5+HIF-1α+Eos  WB.xlsx
- Figure 9/FOXP3.tif
- Figure 9/Hif-1α mRNA.tif
- Figure 9/Hif-1α-WB.tif
- Figure 9/miR 17-5p+HIF 1α mRNA+Eos mRNA  qPCR.xlsx
- Figure 9/miR-17.tif
- Figure 9/p-STAT5.tif
- Figure 9/STAT5.tif
