# Supplementary material for: Modified Guilu Erxian Glue regulates Treg immune function to suppress bone marrow failure in aplastic anemia mice
Source: Chin Med. 2025 Nov 20;20:197. doi: 10.1186/s13020-025-01266-z (PMC12632029; doi:10.1186/s13020-025-01266-z)
Supplement: Supplementary file 1 — Additional file 1. [file 13020_2025_1266_MOESM1_ESM.zip › Figure 1/Components.xls]

## Sheet: Components
	Expected RT	Area	Analyte Peak Name	Formula	Precursor Mass	Found At Mass	Library Hit
1	0.82	583200	154.0623 / 0.82	{155.07010}	154.063	154.063	Histidine Smart Confirmation
2	0.82	1471000	173.1045 / 0.82	{174.11232}	173.106	173.105	Arginine Smart Confirmation
3	0.94	494500	138.0549 / 0.94	{137.04813}	138.055	138.055	Trigonelline Smart Confirmation
4	0.98	285300	539.1023 / 0.97	{538.09554}	539.102	539.102	Amentoflavone Smart Confirmation
5	1.84	945400	268.1040 / 1.84	{267.09728}	268.104	268.104	Adenosine Smart Confirmation
6	1.98	146100	284.0988 / 1.98 M+H+	{283.09205}	284.099	284.099	Guanosine Smart Confirmation
7	6.98	1266000	191.0559 / 6.98	{192.06377}	191.057	191.056	Quinic acid Smart Confirmation
8	8.71	23930000	342.1695 / 8.73	{341.16281}	342.17	342.17	Magnoflorine Smart Confirmation
9	9.49	345500	203.0830 / 9.49	{204.09084}	203.084	203.083	Tryptophan Smart Confirmation
10	10.72	4505000	491.1186 / 10.72	{492.12640}	491.12	491.12	Calycosin-7-o-glucoside +HCOOH Smart Confirmation
11	11.41	4275000	609.1448 / 11.41	{610.15265}	609.146	609.146	Rutin Smart Confirmation
12	11.7	943700	352.1182 / 11.70	{351.11148}	352.118	352.118	Palmatine Smart Confirmation
13	11.75	6735000	453.1394 / 11.75	{454.14726}	453.141	453.14	Nodakenin +HCOOH Smart Confirmation
14	12.94	8577000	283.0609 / 12.93	{284.06868}	283.062	283.062	Calycosin Smart Confirmation
15	13.03	170200	417.1565 / 13.03	{418.16429}	417.158	417.157	SyringaresinolSmart Confirmation
16	13.19	8932000	338.1380 / 13.19	{337.13123}	338.138	338.138	Jatrorrhizine Smart Confirmation
17	13.46	6490000	475.1239 / 13.45	{476.13171}	475.125	475.125	Ononin +HCOOH Smart Confirmation
18	15.18	951100	977.5308 / 15.18 M+FA-H-	{932.53310}	977.532	977.531	Notoginsenoside R1 Smart Confirmation
19	15.36	88360	217.0495 / 15.36	{216.04274}	217.049	217.049	Methoxsalen Smart Confirmation
20	15.43	8723000	267.0660 / 15.43	{268.07378}	267.067	267.066	Formononetin Smart Confirmation
21	15.95	24640000	845.4892 / 15.95 M-H-	{846.49707}	845.49	845.49	Ginsenoside Rg1 +HCOOH Smart Confirmation
22	18.98	40270	829.4949 / 18.98 M+AcO-H-	{770.48163}	829.496	829.495	Astragaloside Ⅳ +HCOOH Smart Confirmation
23	19.95	1811000	829.4944 / 19.95 M+FA-H-	{784.49672}	829.495	829.495	Ginsenoside Rg2 +HCOOH Smart Confirmation
24	21.77	187500	464.3018 / 21.77	{465.30962}	464.303	464.302	Glycocholic acid Smart Confirmation
25	23.12	444400	1101.5821 / 23.12	{1100.57536}	1101.58	1101.58	Ginsenoside Rb2 +Na Smart Confirmation
26	23.35	6164000	329.1381 / 23.35	{328.13139}	329.138	329.138	Decursin Smart Confirmation
27	24.14	20300	795.4551 / 24.14	{796.46291}	795.456	795.456	α-Hederin +HCOOH Smart Confirmation
28	27.48	26520	701.3724 / 27.48	{700.36564}	701.372	701.372	Gingerglycolipid B +Na Smart Confirmation
29	33.4	157500	336.3260 / 33.41	{335.31929}	336.326	336.326	Berberine Smart Confirmation
30	33.74	20110	665.4966 / 33.74	{664.48984}	665.497	665.494	Rubusoside Smart Confirmation
