# Supplementary material for: Modified Guilu Erxian Glue regulates Treg immune function to suppress bone marrow failure in aplastic anemia mice
Source: Chin Med. 2025 Nov 20;20:197. doi: 10.1186/s13020-025-01266-z (PMC12632029; doi:10.1186/s13020-025-01266-z)
Supplement: Supplementary file 1 — Additional file 1. [file 13020_2025_1266_MOESM1_ESM.zip › Figure 2/WBC+RBC+PLT+HGB.xlsx]

## Sheet: WBC
		0d	7d	14d	21d	28d
Control	1	12.62	14.29	10.868	15.675	12.616
Control	1	13.26	17.86	10.906	14.744	15.675
Control	1	17.28	14.06	15.01	12.48	12.844
Control	1	17.18	17.18	11.685	12.787	12.5
Control	1	14.74	14.38	13.99	15.54	10.36
Control	1	13.99	14.52	14.29	17.28	14.516
Model	2	3.84	2.68	2.7	4.11	4.74
Model	2	4.57	1.68	3.27	4.28	6.27
Model	2	4.14	1.82	3.1	4.52083	5.68
Model	2	3.1	2.24	2.964	4.07	5.06
Model	2	4.34	1.71	3.002	4.13	4.94
Model	2	4.27167	1.94333	2.793	4.435	5.05667
IST	3	3.7	2.54	2.98	4.39	6.69
IST	3	4.028	2.68	3.31	3.8	6.099
IST	3	4.16	3.04	4.46	5.32	7.429
IST	3	4.69	2.2	4.84	4.82	6.954
IST	3	5.11	2.3	4	5.645	7.17
IST	3	4.46	2.625	3.35333	5.9	8.37
IST+EP	4	3.55	2.28	3.16	6.061	10.355
IST+EP	4	3.69	2.61	4.67	9.69	12.616
IST+EP	4	4.41	2.87	3.57	5.814	10.678
IST+EP	4	3.87	3.16	2.82667	7.36	10.032
IST+EP	4	3.68	2.5	3.515	5.65	9.728
IST+EP	4	3.67833	3.249	4.313	5.05167	9.69
IST+MGEG	5	4.21	1.97	2.3	4.92	10.089
IST+MGEG	5	4.35	1.84	2.72	5.72	9.329
IST+MGEG	5	5.06	1.59	2.03	5.62	9.177
IST+MGEG	5	3.33	1.82	2.8	5.51	8.987
IST+MGEG	5	3.8	1.24	2.12	4.49333	8.64
IST+MGEG	5	4.37667	1.595	1.77	5.51	10.355

## Sheet: RBC
		0d	7d	14d	21d	28d
Control	1	14.022	16.15	11.59	12.98	14.01
Control	1	12.09	12.71	12.72	17.157	12.426
Control	1	14.06	13.1	15.561	13.01	16.72
Control	1	11.1	15.751	14.01	12.73	14.01
Control	1	13.62	16.91	12.53	16.606	16.834
Control	1	12.09	12.09	12.369	16.378	12.43
Model	2	10.77	9.09	8.12	8.54	8.5
Model	2	10	8.93	8.62	8.06	7.49
Model	2	10.6433	9.13	8.62	8.49	9.03
Model	2	11.26	8.94	6.99	8.55	8.98
Model	2	11.67	8.74	8.63	8.5	9.09
Model	2	11.2	8.72	7.95667	8.41	9.26
IST	3	11.91	9.7	9.33	9.98	11.17
IST	3	11.91	10.28	9.85	10.83	12.04
IST	3	11.78	11.02	9.93	10.47	11.63
IST	3	11.8483	10.95	10.5367	11.0017	11.18
IST	3	11.02	10.845	11.56	10.48	11.1517
IST	3	11.16	11.34	11.53	10.875	10.54
IST+EP	4	9.26	9.42	10.27	10.76	11.73
IST+EP	4	12.06	10.32	9.83	10.02	12.73
IST+EP	4	11	11.45	11.43	10.41	13.01
IST+EP	4	9.37	9.86	10.93	10.22	12.98
IST+EP	4	9.56	10.63	12.43	9.81	11.67
IST+EP	4	9.88167	9.87	10.565	11.01	10.44
IST+MGEG	5	11.44	9.35	10.79	10.146	10.2
IST+MGEG	5	10.4	9.25	8.39	9.705	9.96
IST+MGEG	5	11.36	9.42	9.3	8.96	10.32
IST+MGEG	5	9.17	8.97	9.73	9.57	9.76167
IST+MGEG	5	9.82833	8.66	10.16	9.81	10.35
IST+MGEG	5	10.85	9.02333	9.92167	9.28	10.015

## Sheet: PLT
		0d	7d	14d	21d	28d
Control	1	1222	1100	1115	1122	1301
Control	1	1388.5	1469	1308	1324	1160
Control	1	1186	1505	1625	1530	1652
Control	1	1194	1381	1257.5	1164	1432
Control	1	1213	1325	1203	1312	1349
Control	1	1178	1396.83	1360	1255	1302
Model	2	1040	424	458	678.3	779
Model	2	1088	238	556	582	858
Model	2	969.167	331	482	774	874
Model	2	1063	359	484.5	769	651.7
Model	2	1051	278.833	400.9	667	879
Model	2	1096.83	454	480.7	674.5	760
IST	3	1193	364.8	430	562	872
IST	3	962	472	448	736	1112
IST	3	1078	427.5	486	812	987
IST	3	1221	321.1	580.167	761	739
IST	3	1170.33	446	516	885	1135
IST	3	1123	560	467.4	800	840
IST+EP	4	1032	888.333	794	923	1138
IST+EP	4	1112	740	539.6	950	989
IST+EP	4	1072	885	554.8	1014	852
IST+EP	4	1008	760	752.4	863	1066
IST+EP	4	963.667	839	609	1069	993
IST+EP	4	933	699.2	782.8	970.833	1198
IST+MGEG	5	1086	300	408.5	870	1069
IST+MGEG	5	1236	233	458	862	952
IST+MGEG	5	1223	347	410	762	1085
IST+MGEG	5	1033.17	340.1	418	868	1012
IST+MGEG	5	914	333	404.7	666	924.833
IST+MGEG	5	903	345	380	837	985

## Sheet: HGB
		0d	7d	14d	21d	28d
Control	1	219	224	225	212	218.5
Control	1	209	219	203	195	197.6
Control	1	210	211	214	223	224.2
Control	1	200	228	216	205	209
Control	1	198	214	208	204	204
Control	1	201	211.333	219	208	210
Model	2	189	160	139	157	158
Model	2	187	172	158	150	152
Model	2	202	167	155	146	147
Model	2	181	171	143	165	154
Model	2	197	157	142	153	150
Model	2	186	154.333	157	149	146
IST	3	189	180	175	187	190
IST	3	187	169	160	165	180
IST	3	186.2	161	167	169	170
IST	3	195	174	174	185	176
IST	3	192	171	167	173	192
IST	3	192	182	190	164	183.667
IST+EP	4	197	176	174	169	179
IST+EP	4	184	192	171	159	169
IST+EP	4	181.5	190	169	178	191
IST+EP	4	174	178	169	166	182
IST+EP	4	201	197	163	164.667	164
IST+EP	4	187.5	170	184.333	179	178.167
IST+MGEG	5	192	155	151	163	171
IST+MGEG	5	202	153	166	159	163
IST+MGEG	5	192	156	169.5	157	166
IST+MGEG	5	185	163.667	173	162	156
IST+MGEG	5	180	150	174.083	163	156
IST+MGEG	5	192.5	149.667	154	156	171
