# Supplementary material for: Modified Guilu Erxian Glue regulates Treg immune function to suppress bone marrow failure in aplastic anemia mice
Source: Chin Med. 2025 Nov 20;20:197. doi: 10.1186/s13020-025-01266-z (PMC12632029; doi:10.1186/s13020-025-01266-z)
Supplement: Supplementary file 1 — Additional file 1. [file 13020_2025_1266_MOESM1_ESM.zip › Figure 3/BMCs.xlsx]

## Sheet: BMCs
Control	1	7.1
Control	1	7.7
Control	1	7.7
Control	1	7.9
Control	1	7.5
Control	1	8
Model	2	11.7
Model	2	11.9
Model	2	12.3
Model	2	13.4
Model	2	13.5
Model	2	13.7
IST	3	10.3
IST	3	10.9
IST	3	11.3
IST	3	11.8
IST	3	12.1
IST	3	10.1
IST+EP	4	10.3
IST+EP	4	8
IST+EP	4	8.2
IST+EP	4	8.4
IST+EP	4	9.3
IST+EP	4	10.2
IST+MGEG	5	8.7
IST+MGEG	5	9.6
IST+MGEG	5	10.2
IST+MGEG	5	11.5
IST+MGEG	5	11.7
IST+MGEG	5	10.1
