# Supplementary material for: Modified Guilu Erxian Glue regulates Treg immune function to suppress bone marrow failure in aplastic anemia mice
Source: Chin Med. 2025 Nov 20;20:197. doi: 10.1186/s13020-025-01266-z (PMC12632029; doi:10.1186/s13020-025-01266-z)
Supplement: Supplementary file 1 — Additional file 1. [file 13020_2025_1266_MOESM1_ESM.zip › Figure 3/HSCs.xlsx]

## Sheet: HSCs
Control	1	65.76
Control	1	67.07
Control	1	61.76
Control	1	60.4
Control	1	65.68
Control	1	56.63
Model	2	46.7
Model	2	49.97
Model	2	49.2
Model	2	49.32
Model	2	49.03
Model	2	46.9
IST	3	55.31
IST	3	58.38
IST	3	60.47
IST	3	46.37
IST	3	47.44
IST	3	56.76
IST+EP	4	65.47
IST+EP	4	55.36
IST+EP	4	54.62
IST+EP	4	59.87
IST+EP	4	50.68
IST+EP	4	55.75
IST+MGEG	5	56.21
IST+MGEG	5	58.96
IST+MGEG	5	57.55
IST+MGEG	5	57.17
IST+MGEG	5	52.96
IST+MGEG	5	52.19
