# Supplementary material for: Modified Guilu Erxian Glue regulates Treg immune function to suppress bone marrow failure in aplastic anemia mice
Source: Chin Med. 2025 Nov 20;20:197. doi: 10.1186/s13020-025-01266-z (PMC12632029; doi:10.1186/s13020-025-01266-z)
Supplement: Supplementary file 1 — Additional file 1. [file 13020_2025_1266_MOESM1_ESM.zip › Figure 4/Th1-Th2-Th17-Treg.xlsx]

## Sheet: Th1+Th2+Th17+Treg
Th1	Control	1	14.68			Th1/Th2	Control	1	1.97312
	Control	1	15.645				Control	1	1.66083
	Control	1	12.79				Control	1	1.42985
	Model	2	19.3				Model	2	3.20066
	Model	2	20.68				Model	2	2.66242
	Model	2	21.63				Model	2	3.05724
	IST	3	17.9956				IST	3	2.49246
	IST	3	17.745				IST	3	2.76471
	IST	3	16.645				IST	3	2.24983
	IST+EP	4	15.515				IST+EP	4	2.1162
	IST+EP	4	14.59				IST+EP	4	1.8527
	IST+EP	4	16.8				IST+EP	4	2.0156
	IST+MGEG	5	15.485				IST+MGEG	5	2.07029
	IST+MGEG	5	16.075				IST+MGEG	5	2.2223
	IST+MGEG	5	19.895				IST+MGEG	5	2.13925
Th2	Control	1	7.44
	Control	1	8.945
	Control	1	9.42
	Model	2	7.075
	Model	2	6.665
	Model	2	6.03
	IST	3	7.22
	IST	3	7.48
	IST	3	7.145
	IST+EP	4	7.47963
	IST+EP	4	9.3
	IST+EP	4	7.49
	IST+MGEG	5	7.33152
	IST+MGEG	5	8.335
	IST+MGEG	5	7.875
Th17	Control	1	14.39			Th17/Treg	Control	1	0.872121
	Control	1	12.865				Control	1	0.788297
	Control	1	15.45				Control	1	0.997418
	Model	2	17.745				Model	2	1.3945
	Model	2	17.735				Model	2	1.4841
	Model	2	16.245				Model	2	1.31354
	IST	3	16.075				IST	3	1.1171
	IST	3	15.7739				IST	3	1.22611
	IST	3	16.645				IST	3	1.13386
	IST+EP	4	15.695				IST+EP	4	1.21106
	IST+EP	4	15				IST+EP	4	1.02284
	IST+EP	4	15.525				IST+EP	4	1.06408
	IST+MGEG	5	15.68				IST+MGEG	5	1.0061
	IST+MGEG	5	14.625				IST+MGEG	5	0.946602
	IST+MGEG	5	15.645				IST+MGEG	5	1.0596
Treg	Control	1	16.5
	Control	1	16.32
	Control	1	15.49
	Model	2	12.725
	Model	2	11.95
	Model	2	12.3673
	IST	3	14.39
	IST	3	12.865
	IST	3	14.68
	IST+EP	4	12.9598
	IST+EP	4	14.665
	IST+EP	4	14.59
	IST+MGEG	5	15.585
	IST+MGEG	5	15.45
	IST+MGEG	5	14.765
