# Supplementary material for: Modified Guilu Erxian Glue regulates Treg immune function to suppress bone marrow failure in aplastic anemia mice
Source: Chin Med. 2025 Nov 20;20:197. doi: 10.1186/s13020-025-01266-z (PMC12632029; doi:10.1186/s13020-025-01266-z)
Supplement: Supplementary file 1 — Additional file 1. [file 13020_2025_1266_MOESM1_ESM.zip › Figure 5/Treg A-Treg B.xlsx]

## Sheet: Treg A+Treg B
		Treg A		Treg B		Treg A/Treg B
Control	1	39.0291		60.9709		0.640127
Control	1	42.2794		57.7206		0.732484
Control	1	41.1395		63.6047		0.6468
Model	2	50.7573		41.0034		1.37293
Model	2	56.2948		36.3953		1.39461
Model	2	51.5636		40.0459		1.28761
IST	3	44.4333		48.8547		0.9095
IST	3	48.8547		43.7052		1.11782
IST	3	53.8572		51.1453		1.05302
IST+EP	4	51.1453		49.2427		1.03864
IST+EP	4	43.2354		46.1428		0.936991
IST+EP	4	41.3676		51.5636		0.802264
IST+MGEG	5	42.8252		58.6324		0.754435
IST+MGEG	5	40.7186		55.5667		0.732788
IST+MGEG	5	48.4364		56.7646		0.826103
