# Supplementary material for: Modified Guilu Erxian Glue regulates Treg immune function to suppress bone marrow failure in aplastic anemia mice
Source: Chin Med. 2025 Nov 20;20:197. doi: 10.1186/s13020-025-01266-z (PMC12632029; doi:10.1186/s13020-025-01266-z)
Supplement: Supplementary file 1 — Additional file 1. [file 13020_2025_1266_MOESM1_ESM.zip › Figure 6/IFN-γ+TNF-α+IL-17+IL-4+IL-35+TGF-β+IL-2+IL-6.xlsx]

## Sheet: IFN-γ
Control	1	7.00166
Control	1	7.14693
Control	1	6.93003
Control	1	6.46577
Control	1	5.8675
Control	1	7.20823
Model	2	7.58405
Model	2	8.87981
Model	2	7.09128
Model	2	10.3439
Model	2	7.9363
Model	2	9.8295
IST	3	6.64383
IST	3	7.99362
IST	3	9.18707
IST	3	6.56044
IST	3	7.82462
IST	3	6.15125
IST+EP	4	8.35207
IST+EP	4	6.04379
IST+EP	4	7.36258
IST+EP	4	6.93097
IST+EP	4	5.81911
IST+EP	4	7.31062
IST+MGEG	5	8.43834
IST+MGEG	5	7.9444
IST+MGEG	5	6.33962
IST+MGEG	5	6.36301
IST+MGEG	5	6.68234
IST+MGEG	5	6.72642

## Sheet: TNF-α
Control	1	5.08816
Control	1	5.41948
Control	1	5.49544
Control	1	7.1886
Control	1	6.5036
Control	1	9.51066
Model	2	11.9092
Model	2	12.9172
Model	2	11.4063
Model	2	12.3918
Model	2	12.4514
Model	2	11.1291
IST	3	9.86728
IST	3	11.1874
IST	3	10.4001
IST	3	8.09794
IST	3	11.2263
IST	3	9.8671
IST+EP	4	7.22853
IST+EP	4	8.29184
IST+EP	4	9.90919
IST+EP	4	8.56912
IST+EP	4	5.37897
IST+EP	4	5.39132
IST+MGEG	5	9.22853
IST+MGEG	5	6.81368
IST+MGEG	5	10.2906
IST+MGEG	5	9.92022
IST+MGEG	5	7.11382
IST+MGEG	5	7.26809

## Sheet: IL-17
Control	1	6.75326
Control	1	5.55746
Control	1	7.50011
Control	1	4.63043
Control	1	4.93824
Control	1	5.74498
Model	2	14.2137
Model	2	10.479
Model	2	13.6826
Model	2	10.9659
Model	2	15.1678
Model	2	12.2187
IST	3	12.4252
IST	3	12.5448
IST	3	8.36183
IST	3	10.5348
IST	3	8.19978
IST	3	8.71357
IST+EP	4	7.10015
IST+EP	4	9.16396
IST+EP	4	5.20028
IST+EP	4	7.65263
IST+EP	4	8.71357
IST+EP	4	7.50261
IST+MGEG	5	9.91574
IST+MGEG	5	10.1414
IST+MGEG	5	6.75326
IST+MGEG	5	6.67059
IST+MGEG	5	8.08913
IST+MGEG	5	5.98352

## Sheet: IL-4
Control	1	17.1252
Control	1	11.8168
Control	1	17.4013
Control	1	15.2811
Control	1	19.2757
Control	1	17.9091
Model	2	8.29404
Model	2	6.73232
Model	2	6.93518
Model	2	6.38132
Model	2	7.38389
Model	2	7.29589
IST	3	8.02836
IST	3	10.3689
IST	3	11.2558
IST	3	8.21818
IST	3	12.1986
IST	3	8.73429
IST+EP	4	11.4544
IST+EP	4	13.6609
IST+EP	4	14.9187
IST+EP	4	13.937
IST+EP	4	11.7583
IST+EP	4	10.1966
IST+MGEG	5	10.7754
IST+MGEG	5	12.3467
IST+MGEG	5	8.72614
IST+MGEG	5	8.49068
IST+MGEG	5	9.79911
IST+MGEG	5	12.1904

## Sheet: IL-35
Control	1	10.3515
Control	1	12.5407
Control	1	10.9539
Control	1	12.9708
Control	1	11.8081
Control	1	12.1991
Model	2	8.70091
Model	2	8.51865
Model	2	7.26867
Model	2	7.68902
Model	2	8.0562
Model	2	7.54695
IST	3	7.55037
IST	3	8.61512
IST	3	7.6639
IST	3	10.2377
IST	3	10.092
IST	3	10.7065
IST+EP	4	9.75435
IST+EP	4	12.0669
IST+EP	4	11.1233
IST+EP	4	9.79009
IST+EP	4	9.20791
IST+EP	4	10.1737
IST+MGEG	5	9.99886
IST+MGEG	5	10.3881
IST+MGEG	5	9.677
IST+MGEG	5	9.70051
IST+MGEG	5	10.6791
IST+MGEG	5	9.71633

## Sheet: TGF-β
Control	1	531.727
Control	1	525.858
Control	1	555.321
Control	1	469.73
Control	1	393.155
Control	1	515.182
Model	2	288.149
Model	2	238.241
Model	2	293.658
Model	2	264.788
Model	2	222.96
Model	2	246.982
IST	3	346.046
IST	3	370.841
IST	3	329.078
IST	3	396.294
IST	3	230.217
IST	3	263.788
IST+EP	4	330.07
IST+EP	4	366.663
IST+EP	4	354.667
IST+EP	4	455.271
IST+EP	4	319.22
IST+EP	4	463.15
IST+MGEG	5	299.249
IST+MGEG	5	339.8
IST+MGEG	5	345.623
IST+MGEG	5	402.968
IST+MGEG	5	299.886
IST+MGEG	5	372.418

## Sheet: IL-2
Control	1	23.3902
Control	1	24.3468
Control	1	21.6265
Control	1	22.6722
Control	1	23.0678
Control	1	24.0145
Model	2	16.0633
Model	2	16.2907
Model	2	16.3647
Model	2	16.4234
Model	2	17.1309
Model	2	16.3129
IST	3	20.6754
IST	3	18.8787
IST	3	18.6027
IST	3	17.7333
IST	3	18.0664
IST	3	20.4458
IST+EP	4	20.4458
IST+EP	4	18.7972
IST+EP	4	21.9339
IST+EP	4	20.3809
IST+EP	4	22.4912
IST+EP	4	20.6617
IST+MGEG	5	20.4745
IST+MGEG	5	19.3496
IST+MGEG	5	19.0755
IST+MGEG	5	18.3368
IST+MGEG	5	21.4147
IST+MGEG	5	19.0514

## Sheet: IL-6
Control	1	18.8796
Control	1	23.9367
Control	1	24.6048
Control	1	24.4715
Control	1	15.5917
Control	1	19.9061
Model	2	28.8327
Model	2	26.6971
Model	2	31.5719
Model	2	33.3662
Model	2	33.9574
Model	2	33.988
IST	3	22.078
IST	3	23.3365
IST	3	24.0735
IST	3	31.6905
IST	3	28.4275
IST	3	30.7064
IST+EP	4	20.126
IST+EP	4	28.2081
IST+EP	4	25.4897
IST+EP	4	27.3075
IST+EP	4	24.9654
IST+EP	4	20.7069
IST+MGEG	5	20.0034
IST+MGEG	5	20.9464
IST+MGEG	5	32.2821
IST+MGEG	5	29.5808
IST+MGEG	5	24.4715
IST+MGEG	5	25.1224
