# Supplementary material for: Modified Guilu Erxian Glue regulates Treg immune function to suppress bone marrow failure in aplastic anemia mice
Source: Chin Med. 2025 Nov 20;20:197. doi: 10.1186/s13020-025-01266-z (PMC12632029; doi:10.1186/s13020-025-01266-z)
Supplement: Supplementary file 1 — Additional file 1. [file 13020_2025_1266_MOESM1_ESM.zip › Figure 7/BCL-2+p-Bcl-2 WB.xlsx]

## Sheet: Bcl2+p-Bcl2
		Bcl2	p-Bcl2
Control	1	0.963381	1.12405
Control	1	0.994731	1.32879
Control	1	1.03763	1.20867
Model	2	0.965445	0.704313
Model	2	0.898042	0.733176
Model	2	1.01048	0.736042
IST	3	1.00068	0.942506
IST	3	0.962154	0.900122
IST	3	0.988841	0.912496
IST+EP	4	0.910328	1.11144
IST+EP	4	0.954319	1.00661
IST+EP	4	0.837734	0.991793
IST+MGEG	5	0.891039	0.953317
IST+MGEG	5	0.865848	1.02545
IST+MGEG	5	0.91069	1.01821
