# Supplementary material for: Modified Guilu Erxian Glue regulates Treg immune function to suppress bone marrow failure in aplastic anemia mice
Source: Chin Med. 2025 Nov 20;20:197. doi: 10.1186/s13020-025-01266-z (PMC12632029; doi:10.1186/s13020-025-01266-z)
Supplement: Supplementary file 1 — Additional file 1. [file 13020_2025_1266_MOESM1_ESM.zip › Figure 7/Caspase 3+Cle-Caspase 3 WB.xlsx]

## Sheet: Caspase 3+Cle-Caspase3
		Caspase 3	Cle-Caspase 3
Control	1	0.745819	0.954978
Control	1	1.10985	0.818355
Control	1	0.749549	1.05905
Model	2	0.854338	1.13569
Model	2	1.08558	1.29625
Model	2	1.03887	1.29148
IST	3	0.88905	0.943374
IST	3	1.14766	1.00058
IST	3	0.780385	0.867481
IST+EP	4	0.801555	0.887545
IST+EP	4	1.02405	0.849566
IST+EP	4	1.10267	0.983027
IST+MGEG	5	0.909198	0.900216
IST+MGEG	5	0.888136	0.869497
IST+MGEG	5	1.07663	0.835697
