# Supplementary material for: Modified Guilu Erxian Glue regulates Treg immune function to suppress bone marrow failure in aplastic anemia mice
Source: Chin Med. 2025 Nov 20;20:197. doi: 10.1186/s13020-025-01266-z (PMC12632029; doi:10.1186/s13020-025-01266-z)
Supplement: Supplementary file 1 — Additional file 1. [file 13020_2025_1266_MOESM1_ESM.zip › Figure 7/Caspase 8+Cle-Caspase 8 WB.xlsx]

## Sheet: Caspase 8+Cle-Caspase 8
		Caspase 8	Cle-Caspase 8
Control	1	0.737048	0.898131
Control	1	0.882149	1.11837
Control	1	0.924866	0.965343
Model	2	0.798602	1.13765
Model	2	0.754111	1.33878
Model	2	0.807836	1.29521
IST	3	0.826999	1.1871
IST	3	0.763798	0.939867
IST	3	0.892673	1.1797
IST+EP	4	0.851179	0.887637
IST+EP	4	0.822857	0.989996
IST+EP	4	0.864942	1.05738
IST+MGEG	5	0.749832	1.03741
IST+MGEG	5	0.749797	0.843696
IST+MGEG	5	0.894626	0.932752
