# Supplementary material for: Modified Guilu Erxian Glue regulates Treg immune function to suppress bone marrow failure in aplastic anemia mice
Source: Chin Med. 2025 Nov 20;20:197. doi: 10.1186/s13020-025-01266-z (PMC12632029; doi:10.1186/s13020-025-01266-z)
Supplement: Supplementary file 1 — Additional file 1. [file 13020_2025_1266_MOESM1_ESM.zip › Figure 7/Fas WB.xlsx]

## Sheet: Fas
		Fas
Control	1	0.966662
Control	1	0.765315
Control	1	0.897752
Model	2	1.22188
Model	2	1.318
Model	2	1.38859
IST	3	1.09378
IST	3	1.07476
IST	3	1.02818
IST+EP	4	0.946257
IST+EP	4	1.07497
IST+EP	4	1.07019
IST+MGEG	5	0.988937
IST+MGEG	5	0.84483
IST+MGEG	5	0.938295
