# Supplementary material for: Modified Guilu Erxian Glue regulates Treg immune function to suppress bone marrow failure in aplastic anemia mice
Source: Chin Med. 2025 Nov 20;20:197. doi: 10.1186/s13020-025-01266-z (PMC12632029; doi:10.1186/s13020-025-01266-z)
Supplement: Supplementary file 1 — Additional file 1. [file 13020_2025_1266_MOESM1_ESM.zip › Figure 8/naive+effector+memory+Treg.xls]

## Sheet: Naive
Control	1	65.5
Control	1	68.1
Control	1	66.8
Control	1	68.6
Control	1	68.9
Control	1	62.6
Model	2	38.4
Model	2	42
Model	2	39.8
Model	2	37.9
Model	2	38.2
Model	2	35.9
IST	3	43.2
IST	3	47
IST	3	61.8
IST	3	57.4
IST	3	56.8
IST	3	40.2
IST+EP	4	51
IST+EP	4	51
IST+EP	4	51.8
IST+EP	4	52.7
IST+EP	4	54.2
IST+EP	4	58.7
IST+MGEG	5	52.5
IST+MGEG	5	57.8
IST+MGEG	5	56.6
IST+MGEG	5	55.3
IST+MGEG	5	57.5
IST+MGEG	5	57.3

## Sheet: Memory
Control	1	22.3
Control	1	18.4
Control	1	20
Control	1	19.9
Control	1	17.6
Control	1	18
Model	2	31.5
Model	2	34.9
Model	2	30.1
Model	2	29.6
Model	2	29.1
Model	2	32
IST	3	28.4
IST	3	26.3
IST	3	30.4
IST	3	30.6
IST	3	26
IST	3	26.2
IST+EP	4	27.9
IST+EP	4	30.6
IST+EP	4	24.6
IST+EP	4	24.2
IST+EP	4	30.5
IST+EP	4	23.8
IST+MGEG	5	25.4
IST+MGEG	5	26.3
IST+MGEG	5	27.7
IST+MGEG	5	27.6
IST+MGEG	5	26.4
IST+MGEG	5	22.8

## Sheet: Effector
Control	1	10.5
Control	1	11.5
Control	1	11.9
Control	1	10.6
Control	1	13.1
Control	1	10.8
Model	2	43.7
Model	2	35.2
Model	2	37.6
Model	2	31.6
Model	2	40.2
Model	2	43.2
IST	3	26.7
IST	3	36.3
IST	3	36.2
IST	3	24.9
IST	3	21.5
IST	3	37.6
IST+EP	4	25.7
IST+EP	4	30.4
IST+EP	4	21.1
IST+EP	4	38.6
IST+EP	4	36.3
IST+EP	4	20.7
IST+MGEG	5	16.4
IST+MGEG	5	18
IST+MGEG	5	13.4
IST+MGEG	5	26.7
IST+MGEG	5	12.4
IST+MGEG	5	25.7

## Sheet: Treg
Control	1	13.6
Control	1	15
Control	1	13
Control	1	13.4
Control	1	12.2
Control	1	12.3
Model	2	8.58
Model	2	8.77
Model	2	8.1
Model	2	8.41
Model	2	9.43
Model	2	7.08
IST	3	11.1
IST	3	9.13
IST	3	10.1
IST	3	9.58
IST	3	9.96
IST	3	9.5
IST+EP	4	10.6
IST+EP	4	10.7
IST+EP	4	10.3
IST+EP	4	9.11
IST+EP	4	10
IST+EP	4	11
IST+MGEG	5	11.4
IST+MGEG	5	10.4
IST+MGEG	5	11.8
IST+MGEG	5	10.3
IST+MGEG	5	11.6
IST+MGEG	5	11.6
